# Supplementary material for: GM3 Ganglioside Linked to Neurofibrillary Pathology in a Transgenic Rat Model for Tauopathy
Source: Int J Mol Sci. 2021 Nov 22;22(22):12581. doi: 10.3390/ijms222212581 (PMC8622195; doi:10.3390/ijms222212581)
Supplement: Supplementary file 1 [file ijms-22-12581-s001.zip]

Archive with 1 entries (1 files):
- ijms-1446965-sm.pdf
